# Supplementary material for: Five major shifts of diversification through the long evolutionary history of Magnoliidae (angiosperms)
Source: BMC Evol Biol. 2015 Mar 18;15:49. doi: 10.1186/s12862-015-0320-6 (PMC4377182; doi:10.1186/s12862-015-0320-6)
Supplement: Additional file 3: — Maximum clade credibility trees. NEXUS file containing the maximum clade credibility trees of BEAST analyses annotated with post-burnin posteriors. [file 12862_2015_320_MOESM3_ESM.txt]

#NEXUS
Begin taxa;
	Dimensions ntax=220;
	Taxlabels
		Acorus_gramineus
		Alphonsea_boniana
		Alseodaphne_semecarpifolia
		Ambavia_gerrardii
		Amborella_trichopoda
		Anaueria_brasiliensis
		Anaxagorea_silvatica
		Anemopsis_californica
		Annickia_chlorantha
		Annona_muricata
		Apollonias_barbujana
		Aristolochia_macrophylla
		Artabotrys_hexapetalus
		Asarum_canadense
		Ascarina_rubricaulis
		Asimina_triloba
		Asteranthe_asterias
		Atherosperma_moschatum
		Austrobaileya_scandens
		Austromatthaea_elegans
		Bicuiba_oleifera
		Bocageopsis_multiflora
		Brasenia_schreberi
		Brochoneura_acuminata
		Calycanthus_floridus
		Cananga_odorata
		Canella_winterana
		Capsicodendron_dinisii
		Caryodaphnopsis_bilocellata
		Cassytha_filiformis
		Cephalosphaera_usambarensis
		Chimonanthus_praecox
		Chloranthus_spicatus
		Chlorocardium_venenosum
		Cinnamodendron_ekmanii
		Cinnamomum_camphora
		Cinnamosma_madagascariensis
		Cleistopholis_glauca
		Coelocaryon_oxycarpum
		Compsoneura_sprucei
		Cremastosperma_yamayakatense
		Cyathocalyx_martabanicus
		Cymbopetalum_brasiliense
		Daphnandra_micrantha
		Dasymaschalon_macrocalyx
		Decarydendron_ranomafanensis
		Deeringothamnus_pulchellus
		Degeneria_vitiensis
		Desmopsis_microcarpa
		Desmos_elegans
		Dielsiothamnus_divaricatus
		Dioscorea_elephantipes
		Doryphora_sassafras
		Drepananthus_apoensis
		Drimys_winteri
		Dryadodaphne_novoguineensis
		Duguetia_hadrantha
		Endiandra_microneura
		Enicosanthum_fuscum
		Ephedranthus_parviflorus
		Eupomatia_bennettii
		Eusideroxylon_zwageri
		Faika_villosa
		Fenerivia_angustielliptica
		Fissistigma_glaucescens
		Friesodielsia_desmoides
		Fusaea_peruviana
		Galbulimima_belgraveana
		Glossocalyx_longicuspis
		Gomortega_keule
		Goniothalamus_griffithii
		Grazielanthus_arkeocarpus
		Greenwayodendron_oliveri
		Gymnacranthera_farquhariana
		Gymnotheca_chinensis
		Gyrocarpus_americanus
		Haematodendron_glabrum
		Haplostichanthus_longirostris
		Hazomalania_voyronii
		Hedycarya_arborea
		Hedyosmum_arborescens
		Hemmantia_webbii
		Hennecartia_omphalandra
		Heteropetalum_spruceanum
		Hexalobus_salicifolius
		Hornschuchia_citriodora
		Horsfieldia_punctatifolia
		Hortonia_floribunda
		Houttuynia_cordata
		Hypodaphnis_zenkeri
		Idiospermum_australiense
		Illicium_floridanum
		Illigera_luzonensis
		Isolona_campanulata
		Kairoa_suberosa
		Kibara_coriacea
		Kibaropsis_caledonica
		Klarobelia_inundata
		Knema_latericia
		Kubitzkia_mezii
		Lactoris_fernandeziana
		Laurelia_sempervirens
		Laureliopsis_philippiana
		Laurus_nobilis
		Letestudoxa_bella
		Lettowianthus_stellatus
		Levieria_acuminata
		Lindera_benzoin
		Liquidambar_styraciflua
		Liriodendron_tulipifera
		Maasia_ovalifolia
		Macropeplus_ligustrinus
		Macrotorus_utriculatus
		Magnolia_grandiflora
		Malmea_dielsiana
		Manekia_naranjoana
		Manihot_grahamii
		Marsypopetalum_pallidum
		Matthaea_sancta
		Mauloutchia_chapelieri
		Meiocarpidium_lepidotum
		Meiogyne_cylindrocarpa
		Melodorum_fruticosum
		Mezzettia_parviflora
		Miliusa_mollis
		Mischogyne_michelioides
		Mitrella_kentii
		Mitrephora_keithii
		Mkilua_fragrans
		Mollinedia_ovata
		Monanthotaxis_whytei
		Monimia_ovalifolia
		Monocarpia_euneura
		Monocyclanthus_vignei
		Monodora_myristica
		Mosannona_costaricensis
		Musa_acuminata
		Mwasumbia_alba
		Myristica_fragrans
		Nandina_domestica
		Nemuaron_vieillardii
		Neo_uvaria_acuminatissima
		Neocinnamomum_mekongense
		Neolitsea_sericea
		Neostenanthera_myristicifolia
		Nicotiana_tabacum
		Nothaphoebe_konishii
		Nymphaea_odorata
		Onychopetalum_periquino
		Ophrypetalum_odoratum
		Orophea_enterocarpa
		Otoba_parvifolia
		Oxandra_espintana
		Palmeria_scandens
		Panax_ginseng
		Paraia_bracteata
		Peperomia_obtusifolia
		Persea_americana
		Peumus_boldus
		Phaeanthus_ebracteolatus
		Piper_betle
		Piptostigma_mortehani
		Platanus_occidentalis
		Platymitra_macrocarpa
		Pleodendron_macranthum
		Polyalthia_suberosa
		Polyceratocarpus_microtrichus
		Popowia_hirta
		Porcelia_steinbachii
		Potameia_micrantha
		Potoxylon_melagangai
		Pseudartabotrys_letestui
		Pseudephedranthus_fragrans
		Pseudomalmea_diclina
		Pseudowintera_colorata
		Pseudoxandra_spiritus_sancti
		Pseuduvaria_brachyantha
		Pycnanthus_angolensis
		Ruizodendron_ovale
		Sageraea_lanceolata
		Sanrafaelia_ruffonammari
		Sapranthus_viridiflorus
		Sarcandra_chloranthoides
		Saruma_henryi
		Sassafras_albidum
		Saururus_cernuus
		Sextonia_rubra
		Sparattanthelium_wonotoboense
		Sphaerocoryne_gracilis
		Staphylea_trifolia
		Staudtia_kamerunensis
		Steganthera_hirsuta
		Stelechocarpus_cauliflorus
		Stenanona_costaricensis
		Takhtajania_perrieri
		Tambourissa_tau
		Tasmannia_insipida
		Tetrameranthus_duckei
		Tetrasynandra_pubescens
		Thottea_tomentosa
		Toussaintia_orientalis
		Tridimeris_hahniana
		Trigynaea_lanceipetala
		Trimenia_moorei
		Trithuria_submersa
		Trivalvaria_macrophylla
		Umbellularia_californica
		Unonopsis_rufescens
		Uvaria_lucida
		Uvariastrum_insculptum
		Uvariodendron_molundense
		Uvariopsis_korupensis
		Verhuellia_elegans
		Warburgia_ugandensis
		Wilkiea_huegeliana
		Ximenia_americana
		Xylopia_peruviana
		Xymalos_monospora
		Yucca_filamentosa
		Zippelia_begoniifolia
		;
End;
Begin trees;
	Translate
		1 Acorus_gramineus,
		2 Alphonsea_boniana,
		3 Alseodaphne_semecarpifolia,
		4 Ambavia_gerrardii,
		5 Amborella_trichopoda,
		6 Anaueria_brasiliensis,
		7 Anaxagorea_silvatica,
		8 Anemopsis_californica,
		9 Annickia_chlorantha,
		10 Annona_muricata,
		11 Apollonias_barbujana,
		12 Aristolochia_macrophylla,
		13 Artabotrys_hexapetalus,
		14 Asarum_canadense,
		15 Ascarina_rubricaulis,
		16 Asimina_triloba,
		17 Asteranthe_asterias,
		18 Atherosperma_moschatum,
		19 Austrobaileya_scandens,
		20 Austromatthaea_elegans,
		21 Bicuiba_oleifera,
		22 Bocageopsis_multiflora,
		23 Brasenia_schreberi,
		24 Brochoneura_acuminata,
		25 Calycanthus_floridus,
		26 Cananga_odorata,
		27 Canella_winterana,
		28 Capsicodendron_dinisii,
		29 Caryodaphnopsis_bilocellata,
		30 Cassytha_filiformis,
		31 Cephalosphaera_usambarensis,
		32 Chimonanthus_praecox,
		33 Chloranthus_spicatus,
		34 Chlorocardium_venenosum,
		35 Cinnamodendron_ekmanii,
		36 Cinnamomum_camphora,
		37 Cinnamosma_madagascariensis,
		38 Cleistopholis_glauca,
		39 Coelocaryon_oxycarpum,
		40 Compsoneura_sprucei,
		41 Cremastosperma_yamayakatense,
		42 Cyathocalyx_martabanicus,
		43 Cymbopetalum_brasiliense,
		44 Daphnandra_micrantha,
		45 Dasymaschalon_macrocalyx,
		46 Decarydendron_ranomafanensis,
		47 Deeringothamnus_pulchellus,
		48 Degeneria_vitiensis,
		49 Desmopsis_microcarpa,
		50 Desmos_elegans,
		51 Dielsiothamnus_divaricatus,
		52 Dioscorea_elephantipes,
		53 Doryphora_sassafras,
		54 Drepananthus_apoensis,
		55 Drimys_winteri,
		56 Dryadodaphne_novoguineensis,
		57 Duguetia_hadrantha,
		58 Endiandra_microneura,
		59 Enicosanthum_fuscum,
		60 Ephedranthus_parviflorus,
		61 Eupomatia_bennettii,
		62 Eusideroxylon_zwageri,
		63 Faika_villosa,
		64 Fenerivia_angustielliptica,
		65 Fissistigma_glaucescens,
		66 Friesodielsia_desmoides,
		67 Fusaea_peruviana,
		68 Galbulimima_belgraveana,
		69 Glossocalyx_longicuspis,
		70 Gomortega_keule,
		71 Goniothalamus_griffithii,
		72 Grazielanthus_arkeocarpus,
		73 Greenwayodendron_oliveri,
		74 Gymnacranthera_farquhariana,
		75 Gymnotheca_chinensis,
		76 Gyrocarpus_americanus,
		77 Haematodendron_glabrum,
		78 Haplostichanthus_longirostris,
		79 Hazomalania_voyronii,
		80 Hedycarya_arborea,
		81 Hedyosmum_arborescens,
		82 Hemmantia_webbii,
		83 Hennecartia_omphalandra,
		84 Heteropetalum_spruceanum,
		85 Hexalobus_salicifolius,
		86 Hornschuchia_citriodora,
		87 Horsfieldia_punctatifolia,
		88 Hortonia_floribunda,
		89 Houttuynia_cordata,
		90 Hypodaphnis_zenkeri,
		91 Idiospermum_australiense,
		92 Illicium_floridanum,
		93 Illigera_luzonensis,
		94 Isolona_campanulata,
		95 Kairoa_suberosa,
		96 Kibara_coriacea,
		97 Kibaropsis_caledonica,
		98 Klarobelia_inundata,
		99 Knema_latericia,
		100 Kubitzkia_mezii,
		101 Lactoris_fernandeziana,
		102 Laurelia_sempervirens,
		103 Laureliopsis_philippiana,
		104 Laurus_nobilis,
		105 Letestudoxa_bella,
		106 Lettowianthus_stellatus,
		107 Levieria_acuminata,
		108 Lindera_benzoin,
		109 Liquidambar_styraciflua,
		110 Liriodendron_tulipifera,
		111 Maasia_ovalifolia,
		112 Macropeplus_ligustrinus,
		113 Macrotorus_utriculatus,
		114 Magnolia_grandiflora,
		115 Malmea_dielsiana,
		116 Manekia_naranjoana,
		117 Manihot_grahamii,
		118 Marsypopetalum_pallidum,
		119 Matthaea_sancta,
		120 Mauloutchia_chapelieri,
		121 Meiocarpidium_lepidotum,
		122 Meiogyne_cylindrocarpa,
		123 Melodorum_fruticosum,
		124 Mezzettia_parviflora,
		125 Miliusa_mollis,
		126 Mischogyne_michelioides,
		127 Mitrella_kentii,
		128 Mitrephora_keithii,
		129 Mkilua_fragrans,
		130 Mollinedia_ovata,
		131 Monanthotaxis_whytei,
		132 Monimia_ovalifolia,
		133 Monocarpia_euneura,
		134 Monocyclanthus_vignei,
		135 Monodora_myristica,
		136 Mosannona_costaricensis,
		137 Musa_acuminata,
		138 Mwasumbia_alba,
		139 Myristica_fragrans,
		140 Nandina_domestica,
		141 Nemuaron_vieillardii,
		142 Neo_uvaria_acuminatissima,
		143 Neocinnamomum_mekongense,
		144 Neolitsea_sericea,
		145 Neostenanthera_myristicifolia,
		146 Nicotiana_tabacum,
		147 Nothaphoebe_konishii,
		148 Nymphaea_odorata,
		149 Onychopetalum_periquino,
		150 Ophrypetalum_odoratum,
		151 Orophea_enterocarpa,
		152 Otoba_parvifolia,
		153 Oxandra_espintana,
		154 Palmeria_scandens,
		155 Panax_ginseng,
		156 Paraia_bracteata,
		157 Peperomia_obtusifolia,
		158 Persea_americana,
		159 Peumus_boldus,
		160 Phaeanthus_ebracteolatus,
		161 Piper_betle,
		162 Piptostigma_mortehani,
		163 Platanus_occidentalis,
		164 Platymitra_macrocarpa,
		165 Pleodendron_macranthum,
		166 Polyalthia_suberosa,
		167 Polyceratocarpus_microtrichus,
		168 Popowia_hirta,
		169 Porcelia_steinbachii,
		170 Potameia_micrantha,
		171 Potoxylon_melagangai,
		172 Pseudartabotrys_letestui,
		173 Pseudephedranthus_fragrans,
		174 Pseudomalmea_diclina,
		175 Pseudowintera_colorata,
		176 Pseudoxandra_spiritus_sancti,
		177 Pseuduvaria_brachyantha,
		178 Pycnanthus_angolensis,
		179 Ruizodendron_ovale,
		180 Sageraea_lanceolata,
		181 Sanrafaelia_ruffonammari,
		182 Sapranthus_viridiflorus,
		183 Sarcandra_chloranthoides,
		184 Saruma_henryi,
		185 Sassafras_albidum,
		186 Saururus_cernuus,
		187 Sextonia_rubra,
		188 Sparattanthelium_wonotoboense,
		189 Sphaerocoryne_gracilis,
		190 Staphylea_trifolia,
		191 Staudtia_kamerunensis,
		192 Steganthera_hirsuta,
		193 Stelechocarpus_cauliflorus,
		194 Stenanona_costaricensis,
		195 Takhtajania_perrieri,
		196 Tambourissa_tau,
		197 Tasmannia_insipida,
		198 Tetrameranthus_duckei,
		199 Tetrasynandra_pubescens,
		200 Thottea_tomentosa,
		201 Toussaintia_orientalis,
		202 Tridimeris_hahniana,
		203 Trigynaea_lanceipetala,
		204 Trimenia_moorei,
		205 Trithuria_submersa,
		206 Trivalvaria_macrophylla,
		207 Umbellularia_californica,
		208 Unonopsis_rufescens,
		209 Uvaria_lucida,
		210 Uvariastrum_insculptum,
		211 Uvariodendron_molundense,
		212 Uvariopsis_korupensis,
		213 Verhuellia_elegans,
		214 Warburgia_ugandensis,
		215 Wilkiea_huegeliana,
		216 Ximenia_americana,
		217 Xylopia_peruviana,
		218 Xymalos_monospora,
		219 Yucca_filamentosa,
		220 Zippelia_begoniifolia
		;
tree Angio-130 = [&R] (5[&rate_range={4.353961818275717E-4,6.368782117145503E-4},height_95%_HPD={0.0,8.202505341614597E-11},length_range={129.1734981381,130.0999996313},height_median=2.984279490192421E-11,length_95%_HPD={129.8126195164,130.0999996313},height=3.288995915901329E-11,rate=5.241829611220967E-4,height_range={0.0,1.0308554010407533E-10},rate_median=5.241337836315151E-4,length=130.003833…
tree Angio-140 = [&R] (5[&rate_range={4.080643147312651E-4,5.930819320667102E-4},height_95%_HPD={0.0,8.378719940083101E-11},length_range={136.4194557597,140.0999853442},height_median=3.2798652682686225E-11,length_95%_HPD={138.8978185359,140.0999853442},height=3.49184361425614E-11,rate=4.8414339142447495E-4,height_range={0.0,1.0649614523572382E-10},rate_median=4.8381244271970846E-4,length=139.6948…
tree Angio-150 = [&R] (5[&rate_range={3.4730590888690314E-4,5.430811792667621E-4},height_95%_HPD={0.0,8.597567102697212E-11},length_range={142.7643451792,150.0999890211},height_median=3.566924533515703E-11,length_95%_HPD={147.6997859655,150.0999890211},height=3.7327753924879894E-11,rate=4.510293599364774E-4,height_range={0.0,1.0592771104711574E-10},rate_median=4.5081904364419664E-4,length=149.281…
tree Angio-170 = [&R] (5[&rate_range={2.4784772362995634E-4,4.7929654555609155E-4},height_95%_HPD={0.0,8.799361239653081E-11},length_range={151.8548433435,170.0999246253},height_median=3.89945853385143E-11,length_95%_HPD={164.9490850214,170.0999246253},height=4.0044200663477885E-11,rate=3.9734275573391313E-4,height_range={0.0,1.0840039976756088E-10},rate_median=3.972730502175011E-4,length=168.332…
tree Angio-200 = [&R] (5[&rate_range={1.9804144657216053E-4,4.305223607355529E-4},height_95%_HPD={0.0,8.998313205665909E-11},length_range={171.3442228261,200.0999426894},height_median=4.200728653813712E-11,length_95%_HPD={188.9188234621,200.0999426894},height=4.251183464513512E-11,rate=3.369700100077577E-4,height_range={0.0,1.1019096746167634E-10},rate_median=3.373744247418927E-4,length=196.21646…
End;
